# Supplementary material for: Clinical Significance of CD147 in Children with Inflammatory Bowel Disease
Source: Biomed Res Int. 2020 Sep 15;2020:7647181. doi: 10.1155/2020/7647181 (PMC7516708; doi:10.1155/2020/7647181)
Supplement: Supplementary Materials — S1: the detailed information of 96 subjects was listed. [file 7647181.f1.xlsx]

## Sheet: Sheet1
Subjects	sex	age(years)	Diagnosis	Stage
1	boy	2	healthy	healthy contrl
2	boy	2	healthy	inactive
3	boy	13	healthy	inactive
4	boy	9	healthy	inactive
5	boy	4	healthy	inactive
6	boy	11	healthy	inactive
7	girl	5	healthy	inactive
8	girl	3	healthy	inactive
9	boy	3	healthy	inactive
10	boy	5	healthy	inactive
11	boy	4	healthy	inactive
12	boy	14	healthy	inactive
13	boy	2	healthy	inactive
14	boy	6	healthy	inactive
15	boy	9	healthy	inactive
16	girl	4	healthy	inactive
17	girl	2	healthy	inactive
18	boy	5	healthy	inactive
19	girl	9	healthy	inactive
20	boy	3	Cohron's Disease	active
21	boy	13	Cohron's Disease	active
22	girl	12	Cohron's Disease	active
23	boy	2	Cohron's Disease	active
24	boy	14	Cohron's Disease	active
25	boy	10	Cohron's Disease	active
26	boy	8	Cohron's Disease	active
27	boy	13	Cohron's Disease	active
28	girl	6	Cohron's Disease	active
29	girl	11	Cohron's Disease	active
30	boy	16	Cohron's Disease	active
31	girl	12	Cohron's Disease	active
32	boy	15	Cohron's Disease	active
33	girl	6	Cohron's Disease	active
34	girl	8	Cohron's Disease	active
35	girl	12	Cohron's Disease	active
36	boy	2	Cohron's Disease	active
37	boy	7	Cohron's Disease	active
38	boy	14	Cohron's Disease	active
39	boy	5	Cohron's Disease	active
40	boy	14	Cohron's Disease	active
41	boy	13	Cohron's Disease	active
42	girl	11	Cohron's Disease	active
43	boy	7	Cohron's Disease	active
44	boy	9	Cohron's Disease	active
45	boy	6	Cohron's Disease	active
46	boy	7	Cohron's Disease	active
47	girl	12	Cohron's Disease	active
48	boy	2	Cohron's Disease	active
49	boy	6	Cohron's Disease	active
50	girl	1	Cohron's Disease	active
51	boy	7	Cohron's Disease	active
52	girl	13	Cohron's Disease	active
53	boy	15	Cohron's Disease	active
54	boy	14	Cohron's Disease	active
55	boy	10	Cohron's Disease	active
56	boy	14	Cohron's Disease	active
57	girl	14	Cohron's Disease	active
58	boy	2	Cohron's Disease	active
59	girl	12	Cohron's Disease	active
60	boy	9	Cohron's Disease	active
61	boy	9	Cohron's Disease	active
62	girl	13	Cohron's Disease	active
63	girl	8	Cohron's Disease	active
64	girl	12	Cohron's Disease	active
65	girl	1	Cohron's Disease	active
66	boy	15	Cohron's Disease	active
67	boy	13	Cohron's Disease	active
68	boy	3	Cohron's Disease	active
69	girl	1	Cohron's Disease	active
70	boy	7	Cohron's Disease	active
71	girl	6	Cohron's Disease	active
72	girl	13	Cohron's Disease	active
73	boy	2	Cohron's Disease	active
74	boy	7	Cohron's Disease	active
75	boy	13	Cohron's Disease	active
76	boy	14	Cohron's Disease	active
77	boy	6	Cohron's Disease	active
78	girl	13	Ulcerative colitis	active
79	boy	14	Cohron's Disease	active
80	boy	10	Cohron's Disease	active
81	boy	16	Cohron's Disease	active
82	boy	17	Cohron's Disease	active
83	girl	12	Cohron's Disease	active
84	girl	13	Cohron's Disease	active
85	girl	12	Cohron's Disease	active
86	boy	6	Cohron's Disease	active
87	boy	13	Cohron's Disease	active
88	boy	15	Cohron's Disease	active
89	boy	18	Cohron's Disease	active
90	boy	2	Cohron's Disease	active
91	girl	7	Cohron's Disease	active
92	boy	7	Cohron's Disease	active
93	boy	8	Cohron's Disease	active
94	girl	7	Ulcerative colitis	active
95	girl	7	Ulcerative colitis	active
96	girl	13	Ulcerative colitis	active
